# Supplementary material for: Meta-analysis data quantifying nitrous oxides emissions from Chinese vegetable production
Source: Data Brief. 2018 May 11;19:114–6. doi: 10.1016/j.dib.2018.05.034 (PMC5993008; doi:10.1016/j.dib.2018.05.034)
Supplement: Supplementary file 2 — Supplementary material [file mmc2.csv]

Year	Province	County	Vegetable species	Cultivation type	N2O emission	EF(%)	RR	Yield	Formulation of synthetic N fertilizer		Organic manure types		Total N fertilizer	Soil organic matter content	Soil total N content	Irrigation	Rainfall	Crop growing period	Measures methold	Literature reference.
					(kg N2O-N ha-1)			(t ha-1)	Type	Rate(kg N ha-1)	Type	Rate(kg N ha-1)	(kg N ha-1)	(g kg-1)	(g kg-1)	(mm)	(mm)	(Days)
2010-2011	Jiangsu	Nanjing	Chinese cabbage,celery,celery cabbage	OF	3.8					0		0	0	15.7			1298		Static chamber-gas chromatograph	Liu, Q., Qin, Y., Zou, J., Guo, Y., Gao, Z., 2013. Annual nitrous oxide emissions from open-air and greenhouse vegetable cropping systems in China.?Plant soil,?370, 223-233.
2010-2011	Jiangsu	Nanjing	Red pepper,Chrysanthemum	GH	5.65					0		0	0	15.9			1298		Static chamber-gas chromatograph	Liu, Q., Qin, Y., Zou, J., Guo, Y., Gao, Z., 2013. Annual nitrous oxide emissions from open-air and greenhouse vegetable cropping systems in China.?Plant soil,?370, 223-233.
2010-2011	Jiangsu	Nanjing	Chinese cabbage,celery,celery cabbage	OF	7.5	0.41	0.67		Urea,commercial compound fertilizer	900		0	900	15.7			1298		Static chamber-gas chromatograph	Liu, Q., Qin, Y., Zou, J., Guo, Y., Gao, Z., 2013. Annual nitrous oxide emissions from open-air and greenhouse vegetable cropping systems in China.?Plant soil,?370, 223-233.
2010-2011	Jiangsu	Nanjing	Red pepper,Chrysanthemum	GH	8.81	0.35	0.44		Urea,commercial compound fertilizer	900		0	900	15.9			1298		Static chamber-gas chromatograph	Liu, Q., Qin, Y., Zou, J., Guo, Y., Gao, Z., 2013. Annual nitrous oxide emissions from open-air and greenhouse vegetable cropping systems in China.?Plant soil,?370, 223-233.
2004	Jiangsu	Wuxi	Green vegetables	OF	1.03					0		0	0	12			1080		Static chamber-gas chromatograph	Deng, J., Zhou, Z., Zheng, X., Liu, C., Yao, Z., Xie, B., Zhu, J., 2012. Annual emissions of nitrous oxide and nitric oxide from rice-wheat rotation and vegetable fields: a case study in the Tai-Lake region, China. Plant soil, 360, 37-53.
2004	Jiangsu	Wuxi	Lettuce	OF	0.36					0		0	0	12			1080		Static chamber-gas chromatograph	Deng, J., Zhou, Z., Zheng, X., Liu, C., Yao, Z., Xie, B., Zhu, J., 2012. Annual emissions of nitrous oxide and nitric oxide from rice-wheat rotation and vegetable fields: a case study in the Tai-Lake region, China. Plant soil, 360, 37-53.
2004	Jiangsu	Wuxi	Chinese cabbage	OF	0.67					0		0	0	12			1080		Static chamber-gas chromatograph	Deng, J., Zhou, Z., Zheng, X., Liu, C., Yao, Z., Xie, B., Zhu, J., 2012. Annual emissions of nitrous oxide and nitric oxide from rice-wheat rotation and vegetable fields: a case study in the Tai-Lake region, China. Plant soil, 360, 37-53.
2004	Jiangsu	Wuxi	Chinese cabbage	OF	0.4					0		0	0	12			1080		Static chamber-gas chromatograph	Deng, J., Zhou, Z., Zheng, X., Liu, C., Yao, Z., Xie, B., Zhu, J., 2012. Annual emissions of nitrous oxide and nitric oxide from rice-wheat rotation and vegetable fields: a case study in the Tai-Lake region, China. Plant soil, 360, 37-53.
2004	Jiangsu	Wuxi	Green vegetables	OF	0.2					0		0	0	12			1080		Static chamber-gas chromatograph	Deng, J., Zhou, Z., Zheng, X., Liu, C., Yao, Z., Xie, B., Zhu, J., 2012. Annual emissions of nitrous oxide and nitric oxide from rice-wheat rotation and vegetable fields: a case study in the Tai-Lake region, China. Plant soil, 360, 37-53.
2004	Jiangsu	Wuxi	Green vegetables	OF	0.32					0		0	0	12			1080		Static chamber-gas chromatograph	Deng, J., Zhou, Z., Zheng, X., Liu, C., Yao, Z., Xie, B., Zhu, J., 2012. Annual emissions of nitrous oxide and nitric oxide from rice-wheat rotation and vegetable fields: a case study in the Tai-Lake region, China. Plant soil, 360, 37-53.
2004	Jiangsu	Wuxi	Green vegetables	OF	2.3	1.87	0.8			0	Lagoon-stored human manure	68	68	12			1080		Static chamber-gas chromatograph	Deng, J., Zhou, Z., Zheng, X., Liu, C., Yao, Z., Xie, B., Zhu, J., 2012. Annual emissions of nitrous oxide and nitric oxide from rice-wheat rotation and vegetable fields: a case study in the Tai-Lake region, China. Plant soil, 360, 37-53.
2004	Jiangsu	Wuxi	Green vegetables	OF	0.48	0.15	0.88		Urea	193		0	193	12			1080		Static chamber-gas chromatograph	Deng, J., Zhou, Z., Zheng, X., Liu, C., Yao, Z., Xie, B., Zhu, J., 2012. Annual emissions of nitrous oxide and nitric oxide from rice-wheat rotation and vegetable fields: a case study in the Tai-Lake region, China. Plant soil, 360, 37-53.
2004	Jiangsu	Wuxi	Chinese cabbage	OF	1.66	0.54	1.42		Urea	232		0	232	12			1080		Static chamber-gas chromatograph	Deng, J., Zhou, Z., Zheng, X., Liu, C., Yao, Z., Xie, B., Zhu, J., 2012. Annual emissions of nitrous oxide and nitric oxide from rice-wheat rotation and vegetable fields: a case study in the Tai-Lake region, China. Plant soil, 360, 37-53.
2004	Jiangsu	Wuxi	Green vegetables	OF	0.91	0.25	1.05		Urea	232		0	232	12			1080		Static chamber-gas chromatograph	Deng, J., Zhou, Z., Zheng, X., Liu, C., Yao, Z., Xie, B., Zhu, J., 2012. Annual emissions of nitrous oxide and nitric oxide from rice-wheat rotation and vegetable fields: a case study in the Tai-Lake region, China. Plant soil, 360, 37-53.
2004	Jiangsu	Wuxi	Lettuce	OF	4.98	0.93	2.63			431	Lagoon-stored human manure	68	499	12			1080		Static chamber-gas chromatograph	Deng, J., Zhou, Z., Zheng, X., Liu, C., Yao, Z., Xie, B., Zhu, J., 2012. Annual emissions of nitrous oxide and nitric oxide from rice-wheat rotation and vegetable fields: a case study in the Tai-Lake region, China. Plant soil, 360, 37-53.
2004	Jiangsu	Wuxi	Green vegetables	OF	8.03	0.44	0.99			1088	Lagoon-stored human manure	68	1156	12			1080		Static chamber-gas chromatograph	Deng, J., Zhou, Z., Zheng, X., Liu, C., Yao, Z., Xie, B., Zhu, J., 2012. Annual emissions of nitrous oxide and nitric oxide from rice-wheat rotation and vegetable fields: a case study in the Tai-Lake region, China. Plant soil, 360, 37-53.
2004	Jiangsu	Wuxi	Lettuce	OF	2.98					0		0	0	12			1080		Static chamber-gas chromatograph	Deng, J., Zhou, Z., Zheng, X., Liu, C., Yao, Z., Xie, B., Zhu, J., 2012. Annual emissions of nitrous oxide and nitric oxide from rice-wheat rotation and vegetable fields: a case study in the Tai-Lake region, China. Plant soil, 360, 37-53.
2006	Hubei	Xianning	Rape	OF	0.16					0		0	0	24.8	2.74		1577	176	Static chamber-gas chromatograph	Lin, S., Iqbal, J., Hu, R., Wu, J., Zhao, J., Ruan, L., Malghani, S., 2011. Nitrous oxide emissions from rape field as affected by nitrogen fertilizer management: a case study in Central China. Atmospheric Environment, 45, 1775-1779.
2006	Hubei	Xianning	Rape	OF	0.48	0.53	1.1		Urea	60		0	60	24.8	2.74		1577	176	Static chamber-gas chromatograph	Lin, S., Iqbal, J., Hu, R., Wu, J., Zhao, J., Ruan, L., Malghani, S., 2011. Nitrous oxide emissions from rape field as affected by nitrogen fertilizer management: a case study in Central China. Atmospheric Environment, 45, 1775-1779.
2006	Hubei	Xianning	Rape	OF	0.76	0.5	1.56		Urea	120		0	120	24.8	2.74		1577	176	Static chamber-gas chromatograph	Lin, S., Iqbal, J., Hu, R., Wu, J., Zhao, J., Ruan, L., Malghani, S., 2011. Nitrous oxide emissions from rape field as affected by nitrogen fertilizer management: a case study in Central China. Atmospheric Environment, 45, 1775-1779.
2006	Hubei	Xianning	Rape	OF	0.9	0.31	1.73		Urea	240		0	240	24.8	2.74		1577	176	Static chamber-gas chromatograph	Lin, S., Iqbal, J., Hu, R., Wu, J., Zhao, J., Ruan, L., Malghani, S., 2011. Nitrous oxide emissions from rape field as affected by nitrogen fertilizer management: a case study in Central China. Atmospheric Environment, 45, 1775-1779.
2005	Shandong	Shouguang	Tomato	GH	2.6					0		0	0	18.3	1.37	1298		273	Static chamber-gas chromatograph	He, F., Jiang, R., Chen, Q., Zhang, F., Su, F., 2009. Nitrous oxide emissions from an intensively managed greenhouse vegetable cropping system in Northern China. Environmental Pollution, 157, 1666-1672.
2004	Shandong	Shouguang	Tomato	GH	1.1					0		0	0	18.3	1.37	1263		273	Static chamber-gas chromatograph	He, F., Jiang, R., Chen, Q., Zhang, F., Su, F., 2009. Nitrous oxide emissions from an intensively managed greenhouse vegetable cropping system in Northern China. Environmental Pollution, 157, 1666-1672.
2004	Shandong	Shouguang	Tomato	GH	2.9	0.05	0.11			0	Chicken manure	620	620	18.3	1.37	1298		273	Static chamber-gas chromatograph	He, F., Jiang, R., Chen, Q., Zhang, F., Su, F., 2009. Nitrous oxide emissions from an intensively managed greenhouse vegetable cropping system in Northern China. Environmental Pollution, 157, 1666-1672.
2004	Shandong	Shouguang	Tomato	GH	8.5	0.47	2.04		Compound fertilizer	1590		0	1590	18.3	1.37	1263		303	Static chamber-gas chromatograph	He, F., Jiang, R., Chen, Q., Zhang, F., Su, F., 2009. Nitrous oxide emissions from an intensively managed greenhouse vegetable cropping system in Northern China. Environmental Pollution, 157, 1666-1672.
2004	Shandong	Shouguang	Tomato	GH	4.2	0.32	0.48		Compound fertilizer	498		0	498	18.3	1.37	1298		273	Static chamber-gas chromatograph	He, F., Jiang, R., Chen, Q., Zhang, F., Su, F., 2009. Nitrous oxide emissions from an intensively managed greenhouse vegetable cropping system in Northern China. Environmental Pollution, 157, 1666-1672.
2005	Shandong	Shouguang	Tomato	GH	5.3	0.68	1.57			0	Chicken manure	620	620	18.3	1.37	1263		303	Static chamber-gas chromatograph	He, F., Jiang, R., Chen, Q., Zhang, F., Su, F., 2009. Nitrous oxide emissions from an intensively managed greenhouse vegetable cropping system in Northern China. Environmental Pollution, 157, 1666-1672.
2005	Shandong	Shouguang	Tomato	GH	9.1	0.48	1.25		Compound fertilizer	1350		0	1350	18.3	1.37	1298		273	Static chamber-gas chromatograph	He, F., Jiang, R., Chen, Q., Zhang, F., Su, F., 2009. Nitrous oxide emissions from an intensively managed greenhouse vegetable cropping system in Northern China. Environmental Pollution, 157, 1666-1672.
2004	Shandong	Shouguang	Tomato	GH	6.6	1.68	1.79		Compound fertilizer	328		0	328	18.3	1.37	1263		303	Static chamber-gas chromatograph	He, F., Jiang, R., Chen, Q., Zhang, F., Su, F., 2009. Nitrous oxide emissions from an intensively managed greenhouse vegetable cropping system in Northern China. Environmental Pollution, 157, 1666-1672.
2004	Shandong	Shouguang	Tomato	GH	4.4					0		0	0	18.3	1.37		558	113	Static chamber-gas chromatograph	He, F., Chen, Q., Jiang, R., Chen, X., Zhang, F., 2007. Yield and nitrogen balance of greenhouse tomato (Lycopersicum esculentum Mill.) with conventional and site-specific nitrogen management in Northern China. Nutrient Cycling in Agroecosystems, 77, 1-14.
2005	Shandong	Shouguang	Tomato	GH	1.7			66		0		0	0	18.3	1.37		558	165	Static chamber-gas chromatograph	He, F., Chen, Q., Jiang, R., Chen, X., Zhang, F., 2007. Yield and nitrogen balance of greenhouse tomato (Lycopersicum esculentum Mill.) with conventional and site-specific nitrogen management in Northern China. Nutrient Cycling in Agroecosystems, 77, 1-14.
2005	Shandong	Shouguang	Tomato	GH	2.7			78		0		0	0	18.3	1.37		558	128	Static chamber-gas chromatograph	He, F., Chen, Q., Jiang, R., Chen, X., Zhang, F., 2007. Yield and nitrogen balance of greenhouse tomato (Lycopersicum esculentum Mill.) with conventional and site-specific nitrogen management in Northern China. Nutrient Cycling in Agroecosystems, 77, 1-14.
2004	Shandong	Shouguang	Tomato	GH	2.3	0.17	0.3	69		0	Chicken manure	360	360	18.3	1.37		558	113	Static chamber-gas chromatograph	He, F., Chen, Q., Jiang, R., Chen, X., Zhang, F., 2007. Yield and nitrogen balance of greenhouse tomato (Lycopersicum esculentum Mill.) with conventional and site-specific nitrogen management in Northern China. Nutrient Cycling in Agroecosystems, 77, 1-14.
2005	Shandong	Shouguang	Tomato	GH	3.6	0.6	0.75	101		0	Chicken manure	316	316	18.3	1.37		558	128	Static chamber-gas chromatograph	He, F., Chen, Q., Jiang, R., Chen, X., Zhang, F., 2007. Yield and nitrogen balance of greenhouse tomato (Lycopersicum esculentum Mill.) with conventional and site-specific nitrogen management in Northern China. Nutrient Cycling in Agroecosystems, 77, 1-14.
2005	Shandong	Shouguang	Tomato	GH	4.2	0.55	0.9	101		127	Chicken manure	326	453	18.3	1.37		558	128	Static chamber-gas chromatograph	He, F., Chen, Q., Jiang, R., Chen, X., Zhang, F., 2007. Yield and nitrogen balance of greenhouse tomato (Lycopersicum esculentum Mill.) with conventional and site-specific nitrogen management in Northern China. Nutrient Cycling in Agroecosystems, 77, 1-14.
2004	Shandong	Shouguang	Tomato	GH	2.5	0.15	0.39	75		160	Chicken manure	360	520	18.3	1.37		558	113	Static chamber-gas chromatograph	He, F., Chen, Q., Jiang, R., Chen, X., Zhang, F., 2007. Yield and nitrogen balance of greenhouse tomato (Lycopersicum esculentum Mill.) with conventional and site-specific nitrogen management in Northern China. Nutrient Cycling in Agroecosystems, 77, 1-14.
2005	Shandong	Shouguang	Tomato	GH	5.8	0.43	1.23	91		630	Chicken manure	316	946	18.3	1.37		558	128	Static chamber-gas chromatograph	He, F., Chen, Q., Jiang, R., Chen, X., Zhang, F., 2007. Yield and nitrogen balance of greenhouse tomato (Lycopersicum esculentum Mill.) with conventional and site-specific nitrogen management in Northern China. Nutrient Cycling in Agroecosystems, 77, 1-14.
2004	Shandong	Shouguang	Tomato	GH	3.8	0.19	0.8	76		720	Chicken manure	360	1080	18.3	1.37		558	113	Static chamber-gas chromatograph	He, F., Chen, Q., Jiang, R., Chen, X., Zhang, F., 2007. Yield and nitrogen balance of greenhouse tomato (Lycopersicum esculentum Mill.) with conventional and site-specific nitrogen management in Northern China. Nutrient Cycling in Agroecosystems, 77, 1-14.
2004-2005	Shandong	Shouguang	Tomato	GH	8.4	0.43	0.65			0	Chicken manure	936	936	18.3	1.37		558	128	Static chamber-gas chromatograph	He, F., Chen, Q., Jiang, R., Chen, X., Zhang, F., 2007. Yield and nitrogen balance of greenhouse tomato (Lycopersicum esculentum Mill.) with conventional and site-specific nitrogen management in Northern China. Nutrient Cycling in Agroecosystems, 77, 1-14.
2004-2005	Shandong	Shouguang	Tomato	GH	10.3	0.46	0.85			615	Chicken manure	676	1291	18.3	1.37		558	113	Static chamber-gas chromatograph	He, F., Chen, Q., Jiang, R., Chen, X., Zhang, F., 2007. Yield and nitrogen balance of greenhouse tomato (Lycopersicum esculentum Mill.) with conventional and site-specific nitrogen management in Northern China. Nutrient Cycling in Agroecosystems, 77, 1-14.
2002(Aug.-Sep.)	Jiangsu	Nanjing	Chinese cabbage	OF	2.65			42.2		0		0	0	22.6	1.52		1075		Towers	Cao, B., Jin, X.X., Cai, G.X., Fan, X.H., Sun, H.X., 2005. Effects of low rate nitrogen application on Brassica chinensis growth and N losses. Plant Nutrition and Fertilizer Science. 11, 519-523 (In Chinese with English abstract).
2002(Aug.-Sep.)	Jiangsu	Nanjing	Chinese cabbage	OF	3.26	0.81	0.21	63.5	Urea	75		0	75	22.6	1.52		1075		Towers	Cao, B., Jin, X.X., Cai, G.X., Fan, X.H., Sun, H.X., 2005. Effects of low rate nitrogen application on Brassica chinensis growth and N losses. Plant Nutrition and Fertilizer Science. 11, 519-523 (In Chinese with English abstract).
2002(Aug.-Sep.)	Jiangsu	Nanjing	Chinese cabbage	OF	2.03	0	-0.27	69.2	Urea	150		0	150	22.6	1.52		1075		Towers	Cao, B., Jin, X.X., Cai, G.X., Fan, X.H., Sun, H.X., 2005. Effects of low rate nitrogen application on Brassica chinensis growth and N losses. Plant Nutrition and Fertilizer Science. 11, 519-523 (In Chinese with English abstract).
2011	Beijing	Fangshan	Tomato	GH	3.89					0		0	0	34	1.9		584	110	Static box method	Chen, H.Y., Li, H., Wang, L.G., Qiu, J.J., 2012. Characteristics and influencing factors on nitrous oxide emissions from typical greenhouse vegetable fields in Beijing suburbs. Chinese soil and fertilizer, 34, 5-10 ( In Chinese with English abstract).
2011	Beijing	Fangshan	Tomato	GH	12.68	0.8	1.18			300		800	1100	34	1.9		584	110	Static box method	Chen, H.Y., Li, H., Wang, L.G., Qiu, J.J., 2012. Characteristics and influencing factors on nitrous oxide emissions from typical greenhouse vegetable fields in Beijing suburbs. Chinese soil and fertilizer, 34, 5-10 ( In Chinese with English abstract).
2011	Beijing	Fangshan	Tomato	GH	21.74	1.15	1.72			750		800	1550	34	1.9		584	110	Static box method	Chen, H.Y., Li, H., Wang, L.G., Qiu, J.J., 2012. Characteristics and influencing factors on nitrous oxide emissions from typical greenhouse vegetable fields in Beijing suburbs. Chinese soil and fertilizer, 34, 5-10 ( In Chinese with English abstract).
	Hebei province	Cangzhou city	Tomato	GH	2.67			109		0	Chicken manure	0	0	22.4	1.05		4543	140	Closed static box method.	Guo, Y.J., 2012. Study on regulation rules of a nitrification inhibitor, dicyandiamide (DCD) on fertilizer nitrogen losses from a greenhouse vegetable soil. Hebei agricultural university thesis ( In Chinese with English abstract).
	Hebei province	Cangzhou city	Tomato	GH	7.65	1.21	1.05	138	Urea	410	Chicken manure	0	410	22.4	1.05		4543	140	Closed static box method.	Guo, Y.J., 2012. Study on regulation rules of a nitrification inhibitor, dicyandiamide (DCD) on fertilizer nitrogen losses from a greenhouse vegetable soil. Hebei agricultural university thesis ( In Chinese with English abstract).
2009	Tianjing	Xiqing	Celery	GH	0.49					0		0	0	24.9		4167	586	70	Closed chamber	Hao, X.Y., 2012. Study on nutrient balance and optimized management in soil -greenhouse vegetable system. Chinese academy of agricultural sciences thesis. ( In Chinese with English abstract).
2009	Tianjing	Xiqing	Tomato	GH	0.86					0		0	0	24.9		4861	586	102	Closed chamber	Hao, X.Y., 2012. Study on nutrient balance and optimized management in soil -greenhouse vegetable system. Chinese academy of agricultural sciences thesis. ( In Chinese with English abstract).
2009	Tianjing	Xiqing	Celery	GH	1.73	0.28	1.26		Urea	450		0	450	24.9		4167	586	70	Closed chamber	Hao, X.Y., 2012. Study on nutrient balance and optimized management in soil -greenhouse vegetable system. Chinese academy of agricultural sciences thesis. ( In Chinese with English abstract).
2009	Tianjing	Xiqing	Celery	GH	1.79	0.29	1.3		Urea	338	Pig manure	113	450	24.9		4167	586	70	Closed chamber	Hao, X.Y., 2012. Study on nutrient balance and optimized management in soil -greenhouse vegetable system. Chinese academy of agricultural sciences thesis. ( In Chinese with English abstract).
2009	Tianjing	Xiqing	Celery	GH	1.96	0.33	1.39		Urea	225	Pig manure	225	450	24.9		4167	586	70	Closed chamber	Hao, X.Y., 2012. Study on nutrient balance and optimized management in soil -greenhouse vegetable system. Chinese academy of agricultural sciences thesis. ( In Chinese with English abstract).
2009	Tianjing	Xiqing	Tomato	GH	2.35	0.33	1.01		Urea	450		0	450	24.9		4861	586	102	Closed chamber	Hao, X.Y., 2012. Study on nutrient balance and optimized management in soil -greenhouse vegetable system. Chinese academy of agricultural sciences thesis. ( In Chinese with English abstract).
2009	Tianjing	Xiqing	Tomato	GH	3.64	0.62	1.44		Urea	338	Pig manure	113	450	24.9		4861	586	102	Closed chamber	Hao, X.Y., 2012. Study on nutrient balance and optimized management in soil -greenhouse vegetable system. Chinese academy of agricultural sciences thesis. ( In Chinese with English abstract).
2009	Tianjing	Xiqing	Tomato	GH	9.75	1.98	1.73		Urea	225	Pig manure	225	450	24.9		4861	586	102	Closed chamber	Hao, X.Y., 2012. Study on nutrient balance and optimized management in soil -greenhouse vegetable system. Chinese academy of agricultural sciences thesis. ( In Chinese with English abstract).
2009	Tianjing	Xiqing	Celery	GH	4.89	0.46	2.3		Urea	450	Pig manure	507	957	24.9		4167	586	70	Closed chamber	Hao, X.Y., 2012. Study on nutrient balance and optimized management in soil -greenhouse vegetable system. Chinese academy of agricultural sciences thesis. ( In Chinese with English abstract).
2008	Hebei	Shijiazhuang	Cucumber	GH	0.74			154		0		0	0	15.4	1.55	7470	488	82	Closed chamber	Li, Y. K., 2010. Study on nitrogen loss in the protected soil under different water and nitrogen conditions during cucumber growing season. Chinese academy of agricultural sciences thesis (In Chinese with English abstract).
2008	Hebei	Shijiazhuang	Cucumber	GH	5.5	0.53	2.01	167	Urea	900		0	900	15.4	1.55	7470	488	82	Closed chamber	Li, Y. K., 2010. Study on nitrogen loss in the protected soil under different water and nitrogen conditions during cucumber growing season. Chinese academy of agricultural sciences thesis (In Chinese with English abstract).
2008	Hebei	Shijiazhuang	Cucumber	GH	7.92	0.6	2.37	164	Urea	1200		0	1200	15.4	1.55	7470	488	82	Closed chamber	Li, Y. K., 2010. Study on nitrogen loss in the protected soil under different water and nitrogen conditions during cucumber growing season. Chinese academy of agricultural sciences thesis (In Chinese with English abstract).
2002	Shanxi	Xian	Vegetable	OF	1.88				KNO3	0		0	0	17.6				103	Towers	Liang, D.L., Tong, Y.A., Ove, E., Ma, L.Y., 2002. N2O losses from vegetable field of applying different amounts of NO3--N. Journal of science and technology of northwest agriculture, 2, 73-77 (In Chinese with English abstract).
2002	Shanxi	Xian	Vegetable	OF	3.11	1.65	0.51		KNO3	75		0	75	17.6				103	Towers	Liang, D.L., Tong, Y.A., Ove, E., Ma, L.Y., 2002. N2O losses from vegetable field of applying different amounts of NO3--N. Journal of science and technology of northwest agriculture, 2, 73-77 (In Chinese with English abstract).
2002	Shanxi	Xian	Vegetable	OF	6.3	2.95	1.21		KNO3	150		0	150	17.6				103	Towers	Liang, D.L., Tong, Y.A., Ove, E., Ma, L.Y., 2002. N2O losses from vegetable field of applying different amounts of NO3--N. Journal of science and technology of northwest agriculture, 2, 73-77 (In Chinese with English abstract).
2002	Shanxi	Xian	Vegetable	OF	6.26	1.46	1.21		KNO3	300		0	300	17.6				103	Towers	Liang, D.L., Tong, Y.A., Ove, E., Ma, L.Y., 2002. N2O losses from vegetable field of applying different amounts of NO3--N. Journal of science and technology of northwest agriculture, 2, 73-77 (In Chinese with English abstract).
2002	Shanxi	Xian	Vegetable	OF	4.96	0.69	0.97		KNO3	450		0	450	17.6				103	Towers	Liang, D.L., Tong, Y.A., Ove, E., Ma, L.Y., 2002. N2O losses from vegetable field of applying different amounts of NO3--N. Journal of science and technology of northwest agriculture, 2, 73-77 (In Chinese with English abstract).
2011	Beijing	Shangzhuang	Cucumber	OF	0.44					0		0	0	19.1				140	Closed static box method.	Lin, M., Guo, L.P., Xie, L.Y., Lin, J., Zhang, H., Yan, H.L., 2012. Study on the characteristics of CO2 and N2O emission from different vegetable soils. Journal of China soil and fertilizer, 4,11-17 (In Chinese with English abstract).
2011	Beijing	Shangzhuang	Cucumber	GH	3.82	0.47	2.16		Diammonium, compound fertilizer	81	Chicken manure	636	717	19.1	1.17			140	Closed static box method.	Lin, M., Guo, L.P., Xie, L.Y., Lin, J., Zhang, H., Yan, H.L., 2012. Study on the characteristics of CO2 and N2O emission from different vegetable soils. Journal of China soil and fertilizer, 4,11-17 (In Chinese with English abstract).
2011	Beijing	Shangzhuang	Cucumber	OF	3.27	0.35	2.01		Diammonium, compound fertilizer	176	Chicken manure	636	812	24.5	1.24			140	Closed static box method.	Lin, M., Guo, L.P., Xie, L.Y., Lin, J., Zhang, H., Yan, H.L., 2012. Study on the characteristics of CO2 and N2O emission from different vegetable soils. Journal of China soil and fertilizer, 4,11-17 (In Chinese with English abstract).
2011	Beijing	Shangzhuang	Cucumber	OF	3.89	0.43	2.18		Diammonium, compound fertilizer	176	Chicken manure	636	812	19.5	1.41			140	Closed static box method.	Lin, M., Guo, L.P., Xie, L.Y., Lin, J., Zhang, H., Yan, H.L., 2012. Study on the characteristics of CO2 and N2O emission from different vegetable soils. Journal of China soil and fertilizer, 4,11-17 (In Chinese with English abstract).
2006(Apr.-Jun.)	Hubei	Wuhan	Chinese cabbage	OF	0.49			4.15		0		0	0	15.1			1047	44	Closed static box method.	Liu, Z.Z., 2007. Effects of nitrogen application on N2O emission from vegetable soil. Huazhong agricultural university thesis (In Chinese with English abstract).
2006(Oct.-Dec.)	Hubei	Wuhan	Chinese cabbage	OF	1.69			2.46		0		0	0	15.1			1047	44	Closed static box method.	Liu, Z.Z., 2007. Effects of nitrogen application on N2O emission from vegetable soil. Huazhong agricultural university thesis (In Chinese with English abstract).
2006(Oct.-Jan.)	Hubei	Wuhan	Chinese cabbage	OF	0.72			4.71		0		0	0	15.1			1047	70	Closed static box method.	Liu, Z.Z., 2007. Effects of nitrogen application on N2O emission from vegetable soil. Huazhong agricultural university thesis (In Chinese with English abstract).
2006(Jul.-Aug.)	Hubei	Wuhan	edible amaranth	OF	0.13			4.94		0		0	0	15.1			1047	34	Closed static box method.	Liu, Z.Z., 2007. Effects of nitrogen application on N2O emission from vegetable soil. Huazhong agricultural university thesis (In Chinese with English abstract).
2006(Jul.-Aug.)	Hubei	Wuhan	edible amaranth	OF	0.57	0.39	0.15	12.1	Urea	20		0	20	15.1			1047	34	Closed static box method.	Liu, Z.Z., 2007. Effects of nitrogen application on N2O emission from vegetable soil. Huazhong agricultural university thesis (In Chinese with English abstract).
2006(Apr.-Jun.)	Hubei	Wuhan	Chinese cabbage	OF	1.61	2.25	0.81	18.3	Urea	40		0	40	15.1			1047	44	Closed static box method.	Liu, Z.Z., 2007. Effects of nitrogen application on N2O emission from vegetable soil. Huazhong agricultural university thesis (In Chinese with English abstract).
2006(Oct.-Jan.)	Hubei	Wuhan	Chinese cabbage	OF	1.38	1.11	0.66	19.6	Urea	60		0	60	15.1			1047	70	Closed static box method.	Liu, Z.Z., 2007. Effects of nitrogen application on N2O emission from vegetable soil. Huazhong agricultural university thesis (In Chinese with English abstract).
2006(Jul.-Aug.)	Hubei	Wuhan	edible amaranth	OF	0.57	0.14	0.16	26.7	Urea	60		0	60	15.1			1047	34	Closed static box method.	Liu, Z.Z., 2007. Effects of nitrogen application on N2O emission from vegetable soil. Huazhong agricultural university thesis (In Chinese with English abstract).
2006(Jul.-Aug.)	Hubei	Wuhan	edible amaranth	OF	0.65	0.2	0.28	25.9	Urea	80		0	80	15.1			1047	34	Closed static box method.	Liu, Z.Z., 2007. Effects of nitrogen application on N2O emission from vegetable soil. Huazhong agricultural university thesis (In Chinese with English abstract).
2006(Oct.-Dec.)	Hubei	Wuhan	Chinese cabbage	OF	0.98	0.27	0.32	26.9	Urea	100		0	100	15.1			1047	44	Closed static box method.	Liu, Z.Z., 2007. Effects of nitrogen application on N2O emission from vegetable soil. Huazhong agricultural university thesis (In Chinese with English abstract).
2006(Apr.-Jun.)	Hubei	Wuhan	Chinese cabbage	OF	1.09	0.31	0.42	28.7	Urea	120		0	120	15.1			1047	44	Closed static box method.	Liu, Z.Z., 2007. Effects of nitrogen application on N2O emission from vegetable soil. Huazhong agricultural university thesis (In Chinese with English abstract).
2006(Apr.-Jun.)	Hubei	Wuhan	Chinese cabbage	OF	2.57	1.16	1.28	23.1	Urea	160		0	160	15.1			1047	44	Closed static box method.	Liu, Z.Z., 2007. Effects of nitrogen application on N2O emission from vegetable soil. Huazhong agricultural university thesis (In Chinese with English abstract).
2006(Oct.-Jan.)	Hubei	Wuhan	Chinese cabbage	OF	1.63	0.51	0.82	42.5	Urea	180		0	180	15.1			1047	70	Closed static box method.	Liu, Z.Z., 2007. Effects of nitrogen application on N2O emission from vegetable soil. Huazhong agricultural university thesis (In Chinese with English abstract).
2006(Oct.-Dec.)	Hubei	Wuhan	Chinese cabbage	OF	2.1	0.69	1.08	47.4	Urea	200		0	200	15.1			1047	44	Closed static box method.	Liu, Z.Z., 2007. Effects of nitrogen application on N2O emission from vegetable soil. Huazhong agricultural university thesis (In Chinese with English abstract).
2006(Oct.-Jan.)	Hubei	Wuhan	Chinese cabbage	OF	2.39	0.7	1.21	39.1	Urea	240		0	240	15.1			1047	70	Closed static box method.	Liu, Z.Z., 2007. Effects of nitrogen application on N2O emission from vegetable soil. Huazhong agricultural university thesis (In Chinese with English abstract).
2006(Oct.-Dec.)	Hubei	Wuhan	Chinese cabbage	OF	2.42	0.53	1.22	55.1	Urea	320		0	320	15.1			1047	44	Closed static box method.	Liu, Z.Z., 2007. Effects of nitrogen application on N2O emission from vegetable soil. Huazhong agricultural university thesis (In Chinese with English abstract).
2006(Oct.-Dec.)	Hubei	Wuhan	Chinese cabbage	OF	4.98	1.18	1.94	52.8	Urea	360		0	360	15.1			1047	44	Closed static box method.	Liu, Z.Z., 2007. Effects of nitrogen application on N2O emission from vegetable soil. Huazhong agricultural university thesis (In Chinese with English abstract).
2010	Beijing	Fangshan	Brassica oleracea	OF	0.53			22.3		0		0	0	10.2			687	50	Closed static box method.	Liu, Y., 2012. Effects of nitrification inhibitor on the transformation of urea and greenhouse gas emissions in vegetable field. Hebei agricultural university thesis. (In Chinese with English abstract).
2010	Beijing	Fangshan	Brassica oleracea	OF	3.01	0.62	1.74	57.6	Urea	400		0	400	10.2	1.02		687	50	Closed static box method.	Liu, Y., 2012. Effects of nitrification inhibitor on the transformation of urea and greenhouse gas emissions in vegetable field. Hebei agricultural university thesis. (In Chinese with English abstract).
2006(Mar.-Jun.)	Yunnan	Kunming	Celery	OF	3.07					0		0	0	30.9			994	81	Closed static box method.	Lu, C.A., Kong, L.M., Hu, W.L., Xia, T.Y., Duan, Z.Y., 2008.N2O Emission from Intensive Celery Field of Dianchi Watershed. Journal of Agro-Environment Science. 27,1870- 1875 (In Chinese with English abstract).
2006(Mar.-Jun.)	Yunnan	Kunming	Celery	OF	2.79					0		0	0	30.9			994	81	Closed static box method.	Lu, C.A., Kong, L.M., Hu, W.L., Xia, T.Y., Duan, Z.Y., 2008.N2O Emission from Intensive Celery Field of Dianchi Watershed. Journal of Agro-Environment Science. 27,1870- 1875 (In Chinese with English abstract).
2006(Mar.-Jun.)	Yunnan	Kunming	Celery	OF	5.25	0.55	0.63			450		0	450	30.9			994	81	Closed static box method.	Lu, C.A., Kong, L.M., Hu, W.L., Xia, T.Y., Duan, Z.Y., 2008.N2O Emission from Intensive Celery Field of Dianchi Watershed. Journal of Agro-Environment Science. 27,1870- 1875 (In Chinese with English abstract).
2006(Jul.-Oct.)	Yunnan	Kunming	Celery	OF	6.66	0.86	0.87			450		0	450	29			994	81	Closed static box method.	Lu, C.A., Kong, L.M., Hu, W.L., Xia, T.Y., Duan, Z.Y., 2008.N2O Emission from Intensive Celery Field of Dianchi Watershed. Journal of Agro-Environment Science. 27,1870- 1875 (In Chinese with English abstract).
2006(Mar.-Jun.)	Yunnan	Kunming	Celery	OF	9.35	0.55	1.21			1200		0	1200	30.9			994	81	Closed static box method.	Lu, C.A., Kong, L.M., Hu, W.L., Xia, T.Y., Duan, Z.Y., 2008.N2O Emission from Intensive Celery Field of Dianchi Watershed. Journal of Agro-Environment Science. 27,1870- 1875 (In Chinese with English abstract).
2006(Jul.-Oct.)	Yunnan	Kunming	Celery	OF	12.12	0.78	1.47			1200		0	1200	29			994	81	Closed static box method.	Lu, C.A., Kong, L.M., Hu, W.L., Xia, T.Y., Duan, Z.Y., 2008.N2O Emission from Intensive Celery Field of Dianchi Watershed. Journal of Agro-Environment Science. 27,1870- 1875 (In Chinese with English abstract).
	Jiangsu	Wuxi	Cucumber	GH	1.39					0		0	0	24.9	1.04		1277	119	Closed static box method.	Min, J., 2007. Nitrogen utilize and damnify as well as optimized management of nitrogen fertilizer applied to vegetable field of greenhouse in Taihu lake region. Northwest agricultural science and technology university thesis (In Chinese with English abstract).
	Jiangsu	Wuxi	Cucumber	GH	1.9	0.47	0.31		Urea	108		0	108	24.9	1.04		1277	119	Closed static box method.	Min, J., 2007. Nitrogen utilize and damnify as well as optimized management of nitrogen fertilizer applied to vegetable field of greenhouse in Taihu lake region. Northwest agricultural science and technology university thesis (In Chinese with English abstract).
	Jiangsu	Wuxi	Cucumber	GH	2.34	0.59	0.52		Urea	162		0	162	24.9	1.04		1277	119	Closed static box method.	Min, J., 2007. Nitrogen utilize and damnify as well as optimized management of nitrogen fertilizer applied to vegetable field of greenhouse in Taihu lake region. Northwest agricultural science and technology university thesis (In Chinese with English abstract).
	Jiangsu	Wuxi	Cucumber	GH	2.82	0.66	0.71		Urea	216		0	216	24.9	1.04		1277	119	Closed static box method.	Min, J., 2007. Nitrogen utilize and damnify as well as optimized management of nitrogen fertilizer applied to vegetable field of greenhouse in Taihu lake region. Northwest agricultural science and technology university thesis (In Chinese with English abstract).
2010	Hubei	Wuhan	Chinese cabbage	OF	0.04					0		0	0	8.6	0.28			40	Closed static box method.	Qiu, W.H., Liu, J.S., Hu, C.X., Tan, Q.L., Sun, X.C., Hu, Z.L., 2011. Mitigation of Nitrous Oxide Emissions in Vegetable System by Treating Soil with Dicyandiamide, a Nitrification Inhibitor. Environmental science 32, 3188-3192 (In Chinese with English abstract).
2010	Hubei	Wuhan	pepper	OF	0.35					0		0	0	8.6	0.28			112	Closed static box method.	Qiu, W.H., Liu, J.S., Hu, C.X., Tan, Q.L., Sun, X.C., Hu, Z.L., 2011. Mitigation of Nitrous Oxide Emissions in Vegetable System by Treating Soil with Dicyandiamide, a Nitrification Inhibitor. Environmental science 32, 3188-3192 (In Chinese with English abstract).
2007	Hubei	Wuhan	pepper	OF	0.3			8		0		0	0	8.6	0.28			97	Closed static box method.	Qiu, W.H., Liu, J.S., Hu, C.X., Tan, Q.L., Sun, X.C., Hu, Z.L., 2011. Mitigation of Nitrous Oxide Emissions in Vegetable System by Treating Soil with Dicyandiamide, a Nitrification Inhibitor. Environmental science 32, 3188-3192 (In Chinese with English abstract).
2007	Hubei	Wuhan	edible amaranth	OF	0.2			4.6		0		0	0	8.6	0.28			28	Closed static box method.	Qiu, W.H., Liu, J.S., Hu, C.X., Tan, Q.L., Sun, X.C., Hu, Z.L., 2011. Mitigation of Nitrous Oxide Emissions in Vegetable System by Treating Soil with Dicyandiamide, a Nitrification Inhibitor. Environmental science 32, 3188-3192 (In Chinese with English abstract).
2007	Hubei	Wuhan	radish	OF	0.18			11		0		0	0	8.6	0.28			72	Closed static box method.	Qiu, W.H., Liu, J.S., Hu, C.X., Tan, Q.L., Sun, X.C., Hu, Z.L., 2011. Mitigation of Nitrous Oxide Emissions in Vegetable System by Treating Soil with Dicyandiamide, a Nitrification Inhibitor. Environmental science 32, 3188-3192 (In Chinese with English abstract).
2007	Hubei	Wuhan	spinach	OF	0.05			1.97		0		0	0	8.6	0.28			125	Closed static box method.	Qiu, W.H., Liu, J.S., Hu, C.X., Tan, Q.L., Sun, X.C., Hu, Z.L., 2011. Mitigation of Nitrous Oxide Emissions in Vegetable System by Treating Soil with Dicyandiamide, a Nitrification Inhibitor. Environmental science 32, 3188-3192 (In Chinese with English abstract).
2008	Hubei	Wuhan	pepper	OF	0.58			6.33		0		0	0	8.6	0.28			100	Closed static box method.	Qiu, W.H., Liu, J.S., Hu, C.X., Tan, Q.L., Sun, X.C., Hu, Z.L., 2011. Mitigation of Nitrous Oxide Emissions in Vegetable System by Treating Soil with Dicyandiamide, a Nitrification Inhibitor. Environmental science 32, 3188-3192 (In Chinese with English abstract).
2008	Hubei	Wuhan	edible amaranth	OF	0.21			4.36		0		0	0	8.6	0.28			35	Closed static box method.	Qiu, W.H., Liu, J.S., Hu, C.X., Tan, Q.L., Sun, X.C., Hu, Z.L., 2011. Mitigation of Nitrous Oxide Emissions in Vegetable System by Treating Soil with Dicyandiamide, a Nitrification Inhibitor. Environmental science 32, 3188-3192 (In Chinese with English abstract).
2008	Hubei	Wuhan	Lactuca sativa	OF	0.19			13.5		0		0	0	8.6	0.28			147	Closed static box method.	Qiu, W.H., Liu, J.S., Hu, C.X., Tan, Q.L., Sun, X.C., Hu, Z.L., 2011. Mitigation of Nitrous Oxide Emissions in Vegetable System by Treating Soil with Dicyandiamide, a Nitrification Inhibitor. Environmental science 32, 3188-3192 (In Chinese with English abstract).
2009	Hubei	Wuhan	Chinese cabbage	OF	0.05			3.2		0		0	0	8.6	0.28			38	Closed static box method.	Qiu, W.H., Liu, J.S., Hu, C.X., Tan, Q.L., Sun, X.C., Hu, Z.L., 2011. Mitigation of Nitrous Oxide Emissions in Vegetable System by Treating Soil with Dicyandiamide, a Nitrification Inhibitor. Environmental science 32, 3188-3192 (In Chinese with English abstract).
2010	Hubei	Wuhan	Chinese cabbage	OF	0.22	0.15	1.79		Urea	120		0	120	8.6	0.28			40	Closed static box method.	Qiu, W.H., Liu, J.S., Hu, C.X., Tan, Q.L., Sun, X.C., Hu, Z.L., 2011. Mitigation of Nitrous Oxide Emissions in Vegetable System by Treating Soil with Dicyandiamide, a Nitrification Inhibitor. Environmental science 32, 3188-3192 (In Chinese with English abstract).
2010	Hubei	Wuhan	pepper	OF	2.32	0.99	1.89		Urea	200		0	200	8.6	0.28			112	Closed static box method.	Qiu, W.H., Liu, J.S., Hu, C.X., Tan, Q.L., Sun, X.C., Hu, Z.L., 2011. Mitigation of Nitrous Oxide Emissions in Vegetable System by Treating Soil with Dicyandiamide, a Nitrification Inhibitor. Environmental science 32, 3188-3192 (In Chinese with English abstract).
2007	Hubei	Wuhan	spinach	OF	0.18	0.33	1.25	4.81	Urea	40		0	40	8.6	0.28			125	Closed static box method.	Qiu, W.H., Liu, J.S., Hu, C.X., Tan, Q.L., Sun, X.C., Hu, Z.L., 2011. Mitigation of Nitrous Oxide Emissions in Vegetable System by Treating Soil with Dicyandiamide, a Nitrification Inhibitor. Environmental science 32, 3188-3192 (In Chinese with English abstract).
2009	Hubei	Wuhan	Chinese cabbage	OF	0.09	0.08	0.63	15.4	Urea	50		0	50	8.6	0.28			38	Closed static box method.	Qiu, W.H., Liu, J.S., Hu, C.X., Tan, Q.L., Sun, X.C., Hu, Z.L., 2011. Mitigation of Nitrous Oxide Emissions in Vegetable System by Treating Soil with Dicyandiamide, a Nitrification Inhibitor. Environmental science 32, 3188-3192 (In Chinese with English abstract).
2007	Hubei	Wuhan	edible amaranth	OF	0.41	0.34	0.69	18.1	Urea	60		0	60	8.6	0.28			28	Closed static box method.	Qiu, W.H., Liu, J.S., Hu, C.X., Tan, Q.L., Sun, X.C., Hu, Z.L., 2011. Mitigation of Nitrous Oxide Emissions in Vegetable System by Treating Soil with Dicyandiamide, a Nitrification Inhibitor. Environmental science 32, 3188-3192 (In Chinese with English abstract).
2007	Hubei	Wuhan	radish	OF	0.47	0.49	0.97	53	Urea	60		0	60	8.6	0.28			72	Closed static box method.	Qiu, W.H., Liu, J.S., Hu, C.X., Tan, Q.L., Sun, X.C., Hu, Z.L., 2011. Mitigation of Nitrous Oxide Emissions in Vegetable System by Treating Soil with Dicyandiamide, a Nitrification Inhibitor. Environmental science 32, 3188-3192 (In Chinese with English abstract).
2008	Hubei	Wuhan	edible amaranth	OF	0.47	0.45	0.84	17.3	Urea	60		0	60	8.6	0.28			35	Closed static box method.	Qiu, W.H., Liu, J.S., Hu, C.X., Tan, Q.L., Sun, X.C., Hu, Z.L., 2011. Mitigation of Nitrous Oxide Emissions in Vegetable System by Treating Soil with Dicyandiamide, a Nitrification Inhibitor. Environmental science 32, 3188-3192 (In Chinese with English abstract).
2008	Hubei	Wuhan	Lactuca sativa	OF	0.42	0.3	0.78	30.4	Urea	75		0	75	8.6	0.28			147	Closed static box method.	Qiu, W.H., Liu, J.S., Hu, C.X., Tan, Q.L., Sun, X.C., Hu, Z.L., 2011. Mitigation of Nitrous Oxide Emissions in Vegetable System by Treating Soil with Dicyandiamide, a Nitrification Inhibitor. Environmental science 32, 3188-3192 (In Chinese with English abstract).
2007	Hubei	Wuhan	pepper	OF	0.7	0.45	0.85	25	Urea	90		0	90	8.6	0.28			97	Closed static box method.	Qiu, W.H., Liu, J.S., Hu, C.X., Tan, Q.L., Sun, X.C., Hu, Z.L., 2011. Mitigation of Nitrous Oxide Emissions in Vegetable System by Treating Soil with Dicyandiamide, a Nitrification Inhibitor. Environmental science 32, 3188-3192 (In Chinese with English abstract).
2008	Hubei	Wuhan	pepper	OF	0.83	0.59	1.01	18.1	Urea	90		0	90	8.6	0.28			100	Closed static box method.	Qiu, W.H., Liu, J.S., Hu, C.X., Tan, Q.L., Sun, X.C., Hu, Z.L., 2011. Mitigation of Nitrous Oxide Emissions in Vegetable System by Treating Soil with Dicyandiamide, a Nitrification Inhibitor. Environmental science 32, 3188-3192 (In Chinese with English abstract).
2007	Hubei	Wuhan	spinach	OF	0.81	0.64	2.74	21.5	Urea	120		0	120	8.6	0.28			125	Closed static box method.	Qiu, W.H., Liu, J.S., Hu, C.X., Tan, Q.L., Sun, X.C., Hu, Z.L., 2011. Mitigation of Nitrous Oxide Emissions in Vegetable System by Treating Soil with Dicyandiamide, a Nitrification Inhibitor. Environmental science 32, 3188-3192 (In Chinese with English abstract).
2009	Hubei	Wuhan	Chinese cabbage	OF	0.44	0.26	2.25	26.6	Urea	150		0	150	8.6	0.28			38	Closed static box method.	Qiu, W.H., Liu, J.S., Hu, C.X., Tan, Q.L., Sun, X.C., Hu, Z.L., 2011. Mitigation of Nitrous Oxide Emissions in Vegetable System by Treating Soil with Dicyandiamide, a Nitrification Inhibitor. Environmental science 32, 3188-3192 (In Chinese with English abstract).
2007	Hubei	Wuhan	spinach	OF	1.79	1.08	3.53	15.8	Urea	160		0	160	8.6	0.28			125	Closed static box method.	Qiu, W.H., Liu, J.S., Hu, C.X., Tan, Q.L., Sun, X.C., Hu, Z.L., 2011. Mitigation of Nitrous Oxide Emissions in Vegetable System by Treating Soil with Dicyandiamide, a Nitrification Inhibitor. Environmental science 32, 3188-3192 (In Chinese with English abstract).
2007	Hubei	Wuhan	edible amaranth	OF	1.36	0.64	1.9	31.9	Urea	180		0	180	8.6	0.28			28	Closed static box method.	Qiu, W.H., Liu, J.S., Hu, C.X., Tan, Q.L., Sun, X.C., Hu, Z.L., 2011. Mitigation of Nitrous Oxide Emissions in Vegetable System by Treating Soil with Dicyandiamide, a Nitrification Inhibitor. Environmental science 32, 3188-3192 (In Chinese with English abstract).
2007	Hubei	Wuhan	radish	OF	1.27	0.6	1.95	104	Urea	180		0	180	8.6	0.28			72	Closed static box method.	Qiu, W.H., Liu, J.S., Hu, C.X., Tan, Q.L., Sun, X.C., Hu, Z.L., 2011. Mitigation of Nitrous Oxide Emissions in Vegetable System by Treating Soil with Dicyandiamide, a Nitrification Inhibitor. Environmental science 32, 3188-3192 (In Chinese with English abstract).
2008	Hubei	Wuhan	edible amaranth	OF	1.76	0.87	2.16	32.4	Urea	180		0	180	8.6	0.28			35	Closed static box method.	Qiu, W.H., Liu, J.S., Hu, C.X., Tan, Q.L., Sun, X.C., Hu, Z.L., 2011. Mitigation of Nitrous Oxide Emissions in Vegetable System by Treating Soil with Dicyandiamide, a Nitrification Inhibitor. Environmental science 32, 3188-3192 (In Chinese with English abstract).
2009	Hubei	Wuhan	Chinese cabbage	OF	0.9	0.43	2.98	23.6	Urea	200		0	200	8.6	0.28			38	Closed static box method.	Qiu, W.H., Liu, J.S., Hu, C.X., Tan, Q.L., Sun, X.C., Hu, Z.L., 2011. Mitigation of Nitrous Oxide Emissions in Vegetable System by Treating Soil with Dicyandiamide, a Nitrification Inhibitor. Environmental science 32, 3188-3192 (In Chinese with English abstract).
2008	Hubei	Wuhan	Lactuca sativa	OF	1.02	0.37	1.66	26.5	Urea	225		0	225	8.6	0.28			147	Closed static box method.	Qiu, W.H., Liu, J.S., Hu, C.X., Tan, Q.L., Sun, X.C., Hu, Z.L., 2011. Mitigation of Nitrous Oxide Emissions in Vegetable System by Treating Soil with Dicyandiamide, a Nitrification Inhibitor. Environmental science 32, 3188-3192 (In Chinese with English abstract).
2007	Hubei	Wuhan	edible amaranth	OF	3.34	1.31	2.8	32.5	Urea	240		0	240	8.6	0.28			28	Closed static box method.	Qiu, W.H., Liu, J.S., Hu, C.X., Tan, Q.L., Sun, X.C., Hu, Z.L., 2011. Mitigation of Nitrous Oxide Emissions in Vegetable System by Treating Soil with Dicyandiamide, a Nitrification Inhibitor. Environmental science 32, 3188-3192 (In Chinese with English abstract).
2007	Hubei	Wuhan	radish	OF	3.41	1.35	2.94	106	Urea	240		0	240	8.6	0.28			72	Closed static box method.	Qiu, W.H., Liu, J.S., Hu, C.X., Tan, Q.L., Sun, X.C., Hu, Z.L., 2011. Mitigation of Nitrous Oxide Emissions in Vegetable System by Treating Soil with Dicyandiamide, a Nitrification Inhibitor. Environmental science 32, 3188-3192 (In Chinese with English abstract).
2008	Hubei	Wuhan	edible amaranth	OF	5.15	2.06	3.23	29.2	Urea	240		0	240	8.6	0.28			35	Closed static box method.	Qiu, W.H., Liu, J.S., Hu, C.X., Tan, Q.L., Sun, X.C., Hu, Z.L., 2011. Mitigation of Nitrous Oxide Emissions in Vegetable System by Treating Soil with Dicyandiamide, a Nitrification Inhibitor. Environmental science 32, 3188-3192 (In Chinese with English abstract).
2007	Hubei	Wuhan	pepper	OF	2.31	0.75	2.04	49.5	Urea	270		0	270	8.6	0.28			97	Closed static box method.	Qiu, W.H., Liu, J.S., Hu, C.X., Tan, Q.L., Sun, X.C., Hu, Z.L., 2011. Mitigation of Nitrous Oxide Emissions in Vegetable System by Treating Soil with Dicyandiamide, a Nitrification Inhibitor. Environmental science 32, 3188-3192 (In Chinese with English abstract).
2008	Hubei	Wuhan	pepper	OF	2.69	0.89	2.19	31.7	Urea	270		0	270	8.6	0.28			100	Closed static box method.	Qiu, W.H., Liu, J.S., Hu, C.X., Tan, Q.L., Sun, X.C., Hu, Z.L., 2011. Mitigation of Nitrous Oxide Emissions in Vegetable System by Treating Soil with Dicyandiamide, a Nitrification Inhibitor. Environmental science 32, 3188-3192 (In Chinese with English abstract).
2008	Hubei	Wuhan	Lactuca sativa	OF	2.68	0.83	2.63	20	Urea	300		0	300	8.6	0.28			147	Closed static box method.	Qiu, W.H., Liu, J.S., Hu, C.X., Tan, Q.L., Sun, X.C., Hu, Z.L., 2011. Mitigation of Nitrous Oxide Emissions in Vegetable System by Treating Soil with Dicyandiamide, a Nitrification Inhibitor. Environmental science 32, 3188-3192 (In Chinese with English abstract).
2007	Hubei	Wuhan	pepper	OF	4.13	1.06	2.61	52.5	Urea	360		0	360	8.6	0.28			97	Closed static box method.	Qiu, W.H., Liu, J.S., Hu, C.X., Tan, Q.L., Sun, X.C., Hu, Z.L., 2011. Mitigation of Nitrous Oxide Emissions in Vegetable System by Treating Soil with Dicyandiamide, a Nitrification Inhibitor. Environmental science 32, 3188-3192 (In Chinese with English abstract).
2008	Hubei	Wuhan	pepper	OF	7.59	2.02	3.22	29.4	Urea	360		0	360	8.6	0.28			100	Closed static box method.	Qiu, W.H., Liu, J.S., Hu, C.X., Tan, Q.L., Sun, X.C., Hu, Z.L., 2011. Mitigation of Nitrous Oxide Emissions in Vegetable System by Treating Soil with Dicyandiamide, a Nitrification Inhibitor. Environmental science 32, 3188-3192 (In Chinese with English abstract).
2009	Hebei	Xinji	Tomato	GH	0.56					0		0	0	15.4		207		109	Closed static box method.	Wu, Q.P., 2011.Studies on the major of nitrogen loss in the protected soil under different nitrogen fertilization and irrigation strategies during tomato growing season. Chinese academy of agricultural sciences thesis (In Chinese with English abstract).
2009	Hebei	Xinji	Tomato	GH	0.51					0		0	0	15.4		207		109	Closed static box method.	Wu, Q.P., 2011.Studies on the major of nitrogen loss in the protected soil under different nitrogen fertilization and irrigation strategies during tomato growing season. Chinese academy of agricultural sciences thesis (In Chinese with English abstract).
2009	Hebei	Xinji	Tomato	GH	3.62	0.46	1.96		Urea	675		0	675	15.4		207		109	Closed static box method.	Wu, Q.P., 2011.Studies on the major of nitrogen loss in the protected soil under different nitrogen fertilization and irrigation strategies during tomato growing season. Chinese academy of agricultural sciences thesis (In Chinese with English abstract).
2009	Hebei	Xinji	Tomato	GH	5.3	0.53	2.34		Urea	900		0	900	15.4		207		109	Closed static box method.	Wu, Q.P., 2011.Studies on the major of nitrogen loss in the protected soil under different nitrogen fertilization and irrigation strategies during tomato growing season. Chinese academy of agricultural sciences thesis (In Chinese with English abstract).
1999	Jiangxi	Yingtan	Rape	OF	0.49					0		0	0	7.2	0.69			166	Closed static box method.	Xiong, Z.Q., Xing, G.X., Tsuruta, H., Shi, S.L., Shen, G.Y., 2002. Nitrous oxide emissions from agricultural soils as affected by winter cropping system. Journal of Nanjing Agricultural University, 25,49 - 52 (In Chinese with English abstract).
1999	Jiangxi	Yingtan	Pea	OF	0.29					0		0	0	7.2	0.69			173	Closed static box method.	Xiong, Z.Q., Xing, G.X., Tsuruta, H., Shi, S.L., Shen, G.Y., 2002. Nitrous oxide emissions from agricultural soils as affected by winter cropping system. Journal of Nanjing Agricultural University, 25,49 - 52 (In Chinese with English abstract).
1999	Jiangxi	Yingtan	Pea	OF	0.42	0.25	0.37		Urea	52		0	52	7.2	0.69			173	Closed static box method.	Xiong, Z.Q., Xing, G.X., Tsuruta, H., Shi, S.L., Shen, G.Y., 2002. Nitrous oxide emissions from agricultural soils as affected by winter cropping system. Journal of Nanjing Agricultural University, 25,49 - 52 (In Chinese with English abstract).
1999	Jiangxi	Yingtan	Rape	OF	0.58	0.09	0.17		Urea	104		0	104	7.2	0.69			166	Closed static box method.	Xiong, Z.Q., Xing, G.X., Tsuruta, H., Shi, S.L., Shen, G.Y., 2002. Nitrous oxide emissions from agricultural soils as affected by winter cropping system. Journal of Nanjing Agricultural University, 25,49 - 52 (In Chinese with English abstract).
2009(Jan.-Jul.)	Beijing	Daxing	Cucumber	GH	1.12			54.2		0		0	0	10	0.71		611	118	Closed static box method.	Zhang, Z.X., Li, Y., Hua, l., Wan, Y.F., Jiang, N.N., 2010. Effects of different fertilizer levels on N2O flux from protected vegetable land. Transactions of the CSAE. 5, 269-275 (In Chinese with English abstract).
2009(Jan.-Jul.)	Beijing	Daxing	Cucumber	GH	6.45	1.87	1.75	67.4		0	Chicken manure	286	286	10	0.71		611	118	Closed static box method.	Zhang, Z.X., Li, Y., Hua, l., Wan, Y.F., Jiang, N.N., 2010. Effects of different fertilizer levels on N2O flux from protected vegetable land. Transactions of the CSAE. 5, 269-275 (In Chinese with English abstract).
2009(Jan.-Jul.)	Beijing	Daxing	Cucumber	GH	8.27	1.33	2	75	Compound fertilizer	250	Chicken manure	286	536	10	0.71		611	118	Closed static box method.	Zhang, Z.X., Li, Y., Hua, l., Wan, Y.F., Jiang, N.N., 2010. Effects of different fertilizer levels on N2O flux from protected vegetable land. Transactions of the CSAE. 5, 269-275 (In Chinese with English abstract).
2009(Jan.-Jul.)	Beijing	Daxing	Cucumber	GH	7.19	0.77	1.86	80	Compound fertilizer	500	Chicken manure	286	786	10	0.71		611	118	Closed static box method.	Zhang, Z.X., Li, Y., Hua, l., Wan, Y.F., Jiang, N.N., 2010. Effects of different fertilizer levels on N2O flux from protected vegetable land. Transactions of the CSAE. 5, 269-275 (In Chinese with English abstract).
2009(Jan.-Jul.)	Beijing	Daxing	Cucumber	GH	10.9	0.94	2.28	107	Compound fertilizer	750	Chicken manure	286	1036	10	0.71		611	118	Closed static box method.	Zhang, Z.X., Li, Y., Hua, l., Wan, Y.F., Jiang, N.N., 2010. Effects of different fertilizer levels on N2O flux from protected vegetable land. Transactions of the CSAE. 5, 269-275 (In Chinese with English abstract).
2009(Jan.-Jul.)	Beijing	Daxing	Cucumber	GH	15.95	1.15	2.66	112	Compound fertilizer	1000	Chicken manure	286	1286	10	0.71		611	118	Closed static box method.	Zhang, Z.X., Li, Y., Hua, l., Wan, Y.F., Jiang, N.N., 2010. Effects of different fertilizer levels on N2O flux from protected vegetable land. Transactions of the CSAE. 5, 269-275 (In Chinese with English abstract).
2010	Shandong	Zhangqiu	Onion	OF	1.06					0		0	0	21.7	0.4		654	45	Closed static box method.	Zhang, J., 2012. The exchanges of greenhouse gas and emission factors in winter wheat / green onion interplanting system. Chinese academy of agricultural sciences thesis (In Chinese with English abstract).
2010	Shandong	Zhangqiu	Onion	OF	2.17	0.53	0.72			209		0	209	21.7	0.4		654	45	Closed static box method.	Zhang, J., 2012. The exchanges of greenhouse gas and emission factors in winter wheat / green onion interplanting system. Chinese academy of agricultural sciences thesis (In Chinese with English abstract).
2010	Shandong	Zhangqiu	Onion	OF	2.42	0.48	0.82			280		0	280	21.7	0.4		654	45	Closed static box method.	Zhang, J., 2012. The exchanges of greenhouse gas and emission factors in winter wheat / green onion interplanting system. Chinese academy of agricultural sciences thesis (In Chinese with English abstract).
2010	Shandong	Zhangqiu	Onion	OF	2.11	0.37	0.69			280		0	280	21.7	0.4		654	45	Closed static box method.	Zhang, J., 2012. The exchanges of greenhouse gas and emission factors in winter wheat / green onion interplanting system. Chinese academy of agricultural sciences thesis (In Chinese with English abstract).
2010	Shandong	Zhangqiu	Onion	OF	3.36	0.55	1.15			420		0	420	21.7	0.4		654	45	Closed static box method.	Zhang, J., 2012. The exchanges of greenhouse gas and emission factors in winter wheat / green onion interplanting system. Chinese academy of agricultural sciences thesis (In Chinese with English abstract).
